# Supplementary material for: 2002–2022 Quinolone Resistance in Escherichia coli of Swine in Mainland China: A Meta-Analysis
Source: Vet Sci. 2025 Apr 9;12(4):345. doi: 10.3390/vetsci12040345 (PMC12031296; doi:10.3390/vetsci12040345)
Supplement: Supplementary file 1 [file vetsci-12-00345-s001.zip › Supplementary Data S2.xlsx]

## Sheet: Sheet1
Study	Province	Area	Time	Strain	Method	Levofloxacin	Ofloxacin	Ciprofloxacin	Enrofloxacin
Tang.2021	hunan	Central China	2019	37	dilution method		1		7
Chen.2021	hunan	Central China	2019	86	disk diffusion method			22
Yu.2011	hunan	Central China	2010	179	disk diffusion method			130	154
Deng.2008	hubei	Central China	2007	45	disk diffusion method			40
Li.2005	hunan	Central China	2002-2003	63	disk diffusion method		23	27
Tan.2006	hubei	Central China	2003-2005	117	disk diffusion method			30	45
Zhang.2020	henan	Central China	2013	196	dilution method		64		107
Zhang.2020	henan	Central China	2014	171	dilution method		57		94
Zhang.2020	henan	Central China	2015	129	dilution method		65		73
Zhang.2020	henan	Central China	2016	170	dilution method		36		52
Zhang.2020	henan	Central China	2017	90	dilution method		25		31
Zhang.2020	henan	Central China	2018	100	dilution method		29		33
Xu.2019	henan	Central China	2017	52	disk diffusion method		39	45	47
Wu.2018	henan	Central China	2014-2015	32	disk diffusion method		15		19
Li.2018	henan	Central China	2014-2016	79	disk diffusion method		40	44
Zhang.2017	henan	Central China	2016-2017	59	disk diffusion method
Ai.2017	henan	Central China	2016	171	dilution method		38		52
Li.2017	henan	Central China	2015	31	dilution method			3	4
Wang.2014	henan	Central China	2011-2013	67	disk diffusion method			54
Xu.2011	henan	Central China	2006	149	disk diffusion method			34
Song.2022	shandong	Eastern China	2021	86	disk diffusion method		32	53
Liu.2016	shandong	Eastern China	2015	94	disk diffusion method			76
Wang.2021	shandong	Eastern China	2018	106	disk diffusion method	23		24
Yang.2019	fujian	Eastern China	2014-2016	373	dilution method			164	203
Nin.2016	shanghai	Eastern China	2013-2015	164	dilution method		108	108	114
Liu.2011	shanghai	Eastern China	2010-2011	296	dilution method
Pan.2012	jiangsu	Eastern China	2012	117	disk diffusion method			30	45
Xia.2010	anhui	Eastern China	2008-2009	76	disk diffusion method		45	44	39
Wang.2015	shanxi	North China	2010-2014	97	disk diffusion method	23		63	53
Li.2012	shanxi	North China	2011-2012	69	disk diffusion method	16		45	38
Liu.2009	hebei	North China	2009	38	disk diffusion method			4
Wang.2014	jilin	Northeast China	2013	275	disk diffusion method	83		101
Yao.2011	northeast	Northeast China	2009	55	dilution method			47	45
Sun.2021	xinjiang	Northwestern China	2018	443	dilution method			323	408
Ma.2016	xinjiang	Northwestern China	2013-2014	335	disk diffusion method			125
Xia.2015	xinjiang	Northwestern China	2013	549	dilution method			169	324
Di.2015	xinjiang	Northwestern China	2010	454	dilution method			92	184
Dai.2007	qinghai	Northwestern China	2004	116	disk diffusion method			15
Jia.2021	guangdong	South China	2020-2021	43	dilution method			32
Zhi.2015	guangdong	South China	2014	63	dilution method			1
Rao.2014	guangdong	South China	2012	606	dilution method			135
Guo.2014	guangdong	South China	2011	264	dilution method			231
Feng.2020	guangxi	South China	2016	180	disk diffusion method			131	140
Li.2019	guangxi	South China	2017-2018	65	dilution method	38		45
Feng.2017	guangxi	South China	2007	103	disk diffusion method		42	49	51
Feng.2017	guangxi	South China	2016	103	disk diffusion method		74	86	77
Ling.2016	guangxi	South China	2015	38	disk diffusion method		26	30	25
Chen.2011	guangxi	South China	2006-2009	56	disk diffusion method	23		25
Gu.2017	yunnan	Southwest China	2015-2016	165	disk diffusion method	92		98	59
Cao.2016	guizhou	Southwest China	2013-2014	164	disk diffusion method			87
Yu.2021	guizhou	Southwest China	2013-2018	47	disk diffusion method	14		14	22
Zhang.2009	chongqing	Southwest China	2007-2008	124	disk diffusion method	62	69	81
Li.2014	Tibet	Southwest China	2012	129	disk diffusion method			10
